# Supplementary material for: Disjunction between canola distribution and the genetic structure of its recently described pest, the canola flower midge (Contarinia brassicola)
Source: Ecol Evol. 2020 Oct 26;10(23):13284–96. doi: 10.1002/ece3.6927 (PMC7713945; doi:10.1002/ece3.6927)
Supplement: Supplementary file 2 — Table S1 [file ECE3-10-13284-s002.xlsx]

## Sheet: Sheet1
Table S1: Specimen collection and sequencing details. WGA and non-WGA GBS sequences for the same individual are indicated by Sample ID; for these individuals, COI sequence length is reported for the first entry only.
										SNP process_radtags output
Sample ID	Locality	3-digit abbreviation	Province	Latitude	Longitude	Collection year	GBS run	Multiplexing (48 or 96 inds)	COI length prior to masking (max 439 bp)	Total raw reads	Retained reads after quality filtering
AB-3-1	Sangudo	SGD	AB	53.9042	-114.944	2018	2	96	439	584932	159724
AB-3-2	Sangudo	SGD	AB	53.9042	-114.944	2018	2	96	439	1351316	401080
AB-3-3	Sangudo	SGD	AB	53.9042	-114.944	2018	2	96	421	831190	269385
AB-3-4	Sangudo	SGD	AB	53.9042	-114.944	2018	2	96	439	984232	310372
AB-3-5	Sangudo	SGD	AB	53.9042	-114.944	2018	2	96	439	1263234	388837
AB-3-6	Sangudo	SGD	AB	53.9042	-114.944	2018	2	96	439	1353170	463328
AB-4-2	Athabasca	ABA	AB	54.7339	-113.354	2018	2	96	439	1755422	566486
AB-4-3	Athabasca	ABA	AB	54.7339	-113.354	2018	2	96	421	1537788	513383
AB-4-4	Athabasca	ABA	AB	54.7339	-113.354	2018	2	96	439	1765162	525750
AB-4-5	Athabasca	ABA	AB	54.7339	-113.354	2018	2	96	439	2058560	627772
AB-4-6	Athabasca	ABA	AB	54.7339	-113.354	2018	2	96	387	1553670	461923
AB-4-7	Athabasca	ABA	AB	54.7339	-113.354	2018	2	96	439	2162540	648732
AB-4-8	Athabasca	ABA	AB	54.7339	-113.354	2018	2	96	439	1512516	390541
Cb-W-7	Lamont	LMT	AB	53.7155	-112.349	2017	1	48	439	6443282	1981505
Cb-W-7_noWGA	Lamont	LMT	AB	53.7155	-112.349	2017	1	48	N/A	1329890	30619
Cb-W-9	Lamont	LMT	AB	53.7155	-112.349	2017	1	48	439	4855506	1578914
Cb-W-9_noWGA	Lamont	LMT	AB	53.7155	-112.349	2017	1	48	N/A	852954	163414
Cb-W-11	Lamont	LMT	AB	53.7155	-112.349	2017	1	48	439	3176530	1060455
Cb-W-11_noWGA	Lamont	LMT	AB	53.7155	-112.349	2017	1	48	N/A	1405724	273992
Cb-W-12	Lamont	LMT	AB	53.7155	-112.349	2017	1	48	439	3572640	1095218
Cb-W-12_noWGA	Lamont	LMT	AB	53.7155	-112.349	2017	1	48	N/A	976272	184644
Cb-W-13	Lamont	LMT	AB	53.7155	-112.349	2017	1	48	439	7451776	2479645
Cb-W-13_noWGA	Lamont	LMT	AB	53.7155	-112.349	2017	1	48	N/A	626106	102880
Cb-W-16	Lamont	LMT	AB	53.7155	-112.349	2017	1	48	439	3674698	1183225
Cb-W-16_noWGA	Lamont	LMT	AB	53.7155	-112.349	2017	1	48	N/A	1572732	278309
AB-2-1	Forestburg	FBG	AB	52.565	-112.188	2018	2	96	439	1579906	503274
AB-2-2	Forestburg	FBG	AB	52.565	-112.188	2018	2	96	439	1959836	530431
AB-2-3	Forestburg	FBG	AB	52.565	-112.188	2018	2	96	439	2742452	665528
AB-2-4	Forestburg	FBG	AB	52.565	-112.188	2018	2	96	439	1214058	385525
AB-2-5	Forestburg	FBG	AB	52.565	-112.188	2018	2	96	439	1596148	442438
AB-2-6	Forestburg	FBG	AB	52.565	-112.188	2018	2	96	439	1488652	500069
AB-2-7	Forestburg	FBG	AB	52.565	-112.188	2018	2	96	426	2794544	1753593
AB-2-8	Forestburg	FBG	AB	52.565	-112.188	2018	2	96	439	2316608	657227
AB-1-1	Vermilion	VMN	AB	53.3326	-111.181	2017	2	96	439	1098368	205757
AB-1-2	Vermilion	VMN	AB	53.3326	-111.181	2017	2	96	407	1452818	348762
AB-1-3	Vermilion	VMN	AB	53.3326	-111.181	2017	2	96	439	1258318	367983
AB-1-4	Vermilion	VMN	AB	53.3326	-111.181	2017	2	96	390	1412262	328263
AB-1-5	Vermilion	VMN	AB	53.3326	-111.181	2017	2	96	439	1727234	443892
AB-1-6	Vermilion	VMN	AB	53.3326	-111.181	2017	2	96	439	802972	160471
AB-1-7	Vermilion	VMN	AB	53.3326	-111.181	2017	2	96	439	1841798	407154
AB-1-8	Vermilion	VMN	AB	53.3326	-111.181	2017	2	96	439	1098700	276538
SK-3-1	Major	MJR	SK	51.9398	-109.8	2018	2	96	439	2885244	470230
SK-3-2	Major	MJR	SK	51.9398	-109.8	2018	2	96	439	2206834	267728
SK-3-3	Major	MJR	SK	51.9398	-109.8	2018	2	96	439	5640878	1314967
SK-3-5	Major	MJR	SK	51.9398	-109.8	2018	2	96	439	9391174	1525259
SK-3-7	Major	MJR	SK	51.9398	-109.8	2018	2	96	439	4599934	431805
SK-3-8	Major	MJR	SK	51.9398	-109.8	2018	2	96	439	15045916	3870837
SK-2-1	Meadow Lake	MLK	SK	54.151	-108.315	2017	2	96	439	5260546	1230965
SK-2-4	Meadow Lake	MLK	SK	54.151	-108.315	2017	2	96	439	4999886	1293116
SK-2-7	Meadow Lake	MLK	SK	54.151	-108.315	2017	2	96	439	2485616	1142533
SK-2-8	Meadow Lake	MLK	SK	54.151	-108.315	2017	2	96	439	3193746	735902
Cb-G-1	North Battleford	NBF	SK	52.844	-108.06	2017	1	48	439	26117832	6158943
Cb-G-1_noWGA	North Battleford	NBF	SK	52.844	-108.06	2017	1	48	N/A	2567096	257343
Cb-G-2	North Battleford	NBF	SK	52.844	-108.06	2017	1	48	439	21577086	5479653
Cb-G-2_noWGA	North Battleford	NBF	SK	52.844	-108.06	2017	1	48	N/A	6043348	399851
Cb-G-3	North Battleford	NBF	SK	52.844	-108.06	2017	1	48	439	36824012	8866441
Cb-G-3_noWGA	North Battleford	NBF	SK	52.844	-108.06	2017	1	48	N/A	2978630	343877
Cb-G-6	North Battleford	NBF	SK	52.844	-108.06	2017	1	48	439	37419886	7214271
Cb-G-6_noWGA	North Battleford	NBF	SK	52.844	-108.06	2017	1	48	N/A	5175654	522933
Cb-G-8	North Battleford	NBF	SK	52.844	-108.06	2017	1	48	439	6350312	2022688
Cb-G-8_noWGA	North Battleford	NBF	SK	52.844	-108.06	2017	1	48	N/A	2693250	388590
Cb-G-10	North Battleford	NBF	SK	52.844	-108.06	2017	1	48	439	30954964	7125586
Cb-G-10_noWGA	North Battleford	NBF	SK	52.844	-108.06	2017	1	48	N/A	2051130	221879
SK-5-1	Fairy Glen	FGL	SK	53.0523	-104.521	2018	2	96	439	1373732	326095
SK-5-2	Fairy Glen	FGL	SK	53.0523	-104.521	2018	2	96	439	969282	267772
SK-5-3	Fairy Glen	FGL	SK	53.0523	-104.521	2018	2	96	439	1272540	377408
SK-5-4	Fairy Glen	FGL	SK	53.0523	-104.521	2018	2	96	439	775734	259502
SK-5-5	Fairy Glen	FGL	SK	53.0523	-104.521	2018	2	96	439	4962276	1059166
SK-5-6	Fairy Glen	FGL	SK	53.0523	-104.521	2018	2	96	439	3599338	721883
SK-5-7	Fairy Glen	FGL	SK	53.0523	-104.521	2018	2	96	439	3444138	723258
SK-5-8	Fairy Glen	FGL	SK	53.0523	-104.521	2018	2	96	439	6104464	1060614
Cb-F-2	Steen	STN	SK	52.6712	-103.515	2017	1	48	439	5096454	1360841
Cb-F-2_noWGA	Steen	STN	SK	52.6712	-103.515	2017	1	48	N/A	3250862	602551
Cb-F-7	Steen	STN	SK	52.6712	-103.515	2017	1	48	439	6002308	1385390
Cb-F-7_noWGA	Steen	STN	SK	52.6712	-103.515	2017	1	48	N/A	2999170	520925
Cb-F-8	Steen	STN	SK	52.6712	-103.515	2017	1	48	439	4729586	1504203
Cb-F-8_noWGA	Steen	STN	SK	52.6712	-103.515	2017	1	48	N/A	2887374	475276
Cb-F-9	Steen	STN	SK	52.6712	-103.515	2017	1	48	439	64555958	10418879
Cb-F-9_noWGA	Steen	STN	SK	52.6712	-103.515	2017	1	48	N/A	3883206	513535
Cb-F-10	Steen	STN	SK	52.6712	-103.515	2017	1	48	439	23879482	4454158
Cb-F-10_noWGA	Steen	STN	SK	52.6712	-103.515	2017	1	48	N/A	4164114	657396
SK-4-1	Porcupine Plain	PCP	SK	52.6013	-102.702	2018	2	96	424	1973160	615160
SK-4-2	Porcupine Plain	PCP	SK	52.6013	-102.702	2018	2	96	439	3116524	733872
SK-4-4	Porcupine Plain	PCP	SK	52.6013	-102.702	2018	2	96	439	18561282	1603657
SK-4-5	Porcupine Plain	PCP	SK	52.6013	-102.702	2018	2	96	439	1142614	294193
SK-4-6	Porcupine Plain	PCP	SK	52.6013	-102.702	2018	2	96	439	1698042	500427
SK-4-8	Porcupine Plain	PCP	SK	52.6013	-102.702	2018	2	96	439	1463134	447214
SK-1-1	Preeceville	PVL	SK	52.0563	-102.47	2017	2	96	432	2321856	506223
SK-1-2	Preeceville	PVL	SK	52.0563	-102.47	2017	2	96	432	2657962	483737
SK-1-3	Preeceville	PVL	SK	52.0563	-102.47	2017	2	96	432	1820778	241915
SK-1-4	Preeceville	PVL	SK	52.0563	-102.47	2017	2	96	432	5273348	727426
SK-1-5	Preeceville	PVL	SK	52.0563	-102.47	2017	2	96	432	3413100	548440
SK-1-6	Preeceville	PVL	SK	52.0563	-102.47	2017	2	96	432	3842662	824677
SK-1-7	Preeceville	PVL	SK	52.0563	-102.47	2017	2	96	432	4620246	762286
SK-1-8	Preeceville	PVL	SK	52.0563	-102.47	2017	2	96	432	3120180	613280
Cb-O-8	Thunder Hill	TNH	MB	51.9882	-101.537	2017	1	48	439	2703818	889494
Cb-O-8_noWGA	Thunder Hill	TNH	MB	51.9882	-101.537	2017	1	48	N/A	1385814	347202
Cb-O-9	Thunder Hill	TNH	MB	51.9882	-101.537	2017	1	48	439	2780656	914893
Cb-O-9_noWGA	Thunder Hill	TNH	MB	51.9882	-101.537	2017	1	48	N/A	1412228	351055
Cb-O-10	Thunder Hill	TNH	MB	51.9882	-101.537	2017	1	48	439	3800298	1201143
Cb-O-10_noWGA	Thunder Hill	TNH	MB	51.9882	-101.537	2017	1	48	N/A	1195136	327445
Cb-O-11	Thunder Hill	TNH	MB	51.9882	-101.537	2017	1	48	439	8726628	2903726
Cb-O-11_noWGA	Thunder Hill	TNH	MB	51.9882	-101.537	2017	1	48	N/A	1717192	391740
Cb-O-12	Thunder Hill	TNH	MB	51.9882	-101.537	2017	1	48	439	3370968	1144065
Cb-O-12_noWGA	Thunder Hill	TNH	MB	51.9882	-101.537	2017	1	48	N/A	2235378	425647
Cb-O-13	Thunder Hill	TNH	MB	51.9882	-101.537	2017	1	48	439	4016386	1171405
Cb-O-13_noWGA	Thunder Hill	TNH	MB	51.9882	-101.537	2017	1	48	N/A	1321936	307590
Cb-O-14	Thunder Hill	TNH	MB	51.9882	-101.537	2017	1	48	439	70302382	6800333
Cb-O-14_noWGA	Thunder Hill	TNH	MB	51.9882	-101.537	2017	1	48	N/A	2440746	392248
MB-1-1	Swan River	SWR	MB	52.2893	-100.918	2017	2	96	439	1669448	454161
MB-1-2	Swan River	SWR	MB	52.2893	-100.918	2017	2	96	439	1642644	440182
MB-1-3	Swan River	SWR	MB	52.2893	-100.918	2017	2	96	439	1554318	423894
MB-1-4	Swan River	SWR	MB	52.2893	-100.918	2017	2	96	439	1094788	290243
MB-1-5	Swan River	SWR	MB	52.2893	-100.918	2017	2	96	439	1748180	400799
MB-1-6	Swan River	SWR	MB	52.2893	-100.918	2017	2	96	359	1561934	419740
MB-1-7	Swan River	SWR	MB	52.2893	-100.918	2017	2	96	439	781590	153642
MB-1-8	Swan River	SWR	MB	52.2893	-100.918	2017	2	96	failed	2827886	620239
MB-1-9	Swan River	SWR	MB	52.2893	-100.918	2017	2	96	439	1346754	504387
MB-3-1	Dauphin	DPN	MB	51.0711	-100.016	2018	2	96	439	4248732	947146
MB-3-2	Dauphin	DPN	MB	51.0711	-100.016	2018	2	96	439	2707398	731852
MB-3-3	Dauphin	DPN	MB	51.0711	-100.016	2018	2	96	439	6400380	778631
MB-3-4	Dauphin	DPN	MB	51.0711	-100.016	2018	2	96	439	1661382	506694
MB-3-5	Dauphin	DPN	MB	51.0711	-100.016	2018	2	96	428	1026892	328628
MB-3-7	Dauphin	DPN	MB	51.0711	-100.016	2018	2	96	439	3716108	680730
MB-3-9	Dauphin	DPN	MB	51.0711	-100.016	2018	2	96	439	3917878	669554
MB-2-1	Portage la Prairie	PLP	MB	49.9581	-98.2764	2018	2	96	439	2188564	565165
MB-2-2	Portage la Prairie	PLP	MB	49.9581	-98.2764	2018	2	96	439	2281466	576817
MB-2-3	Portage la Prairie	PLP	MB	49.9581	-98.2764	2018	2	96	failed	1480658	437397
MB-2-4	Portage la Prairie	PLP	MB	49.9581	-98.2764	2018	2	96	439	1115802	325802
MB-2-5	Portage la Prairie	PLP	MB	49.9581	-98.2764	2018	2	96	439	929812	260091
MB-2-6	Portage la Prairie	PLP	MB	49.9581	-98.2764	2018	2	96	439	1045462	340008
MB-2-7	Portage la Prairie	PLP	MB	49.9581	-98.2764	2018	2	96	411	1844284	311311
MB-2-8	Portage la Prairie	PLP	MB	49.9581	-98.2764	2018	2	96	439	1375096	411456
